# Supplementary material for: QuantiFERON conversion following tuberculin administration is common in HIV infection and relates to baseline response
Source: BMC Infect Dis. 2016 Oct 7;16:545. doi: 10.1186/s12879-016-1875-6 (PMC5055657; doi:10.1186/s12879-016-1875-6)
Supplement: Additional file 1: Table S1. — Demographics and data for the 22 participants in study. (XLSX 63 kb) [file 12879_2016_1875_MOESM1_ESM.xlsx]

## Sheet: Sheet1
Sample ID	Sex	Age	Date of initial QFN-GIT	Initial TB Antigen minus Nil [IU/mL]	Initial QFN-GIT Result	TST result	Date of repeat QFN-GIT	Repeat TB Antigen minus Nil [IU/mL]	Repeat QFN-GIT Result	Time in days between 2 assays	ART	NRTI1	NRTI2	NNRTI/PI	CD4	VL	prev tb	Prev IPT
406	Female	35-39	2012-01-26	0.07	NEGATIVE	0mm	2012-04-10	0.1	NEGATIVE	74	Y	T	3TC	?	477	<40	N	N
410	Female	25-29	2012-01-27	0.33	NEGATIVE	0mm	2012-02-28	0.28	NEGATIVE	31	N	–	–	–	850	10475	N	N
367	Female	40-44	2012-01-31	-0.08	NEGATIVE	0mm	2012-03-28	-0.13	NEGATIVE	58	Y	AZT	3TC	NVP	470	LDL	N	N
411	Female	40-44	2012-01-31	0.02	NEGATIVE	0mm	2012-04-10	0.06	NEGATIVE	70	Y	AZT	?	LPV	509	<40	N	N
412	Male	50-54	2012-01-31	0.01	NEGATIVE	0mm	2012-04-11	0.04	NEGATIVE	71	Y	?	?	EFV	600	LDL	N	N
414	Female	35-39	2012-02-01	0.01	NEGATIVE	0mm	2012-04-11	-0.02	NEGATIVE	70	Y	d4T	3TC	NVP	413	LDL	Y	Y
416	Female	45-49	2012-02-01	0.31	NEGATIVE	0mm	2012-04-04	2.27	POSITIVE	63	Y	TDF	3TC	EFV	466	LDL	N	N
425	Female	30-34	2012-02-03	0.05	NEGATIVE	0mm	2012-04-17	0.16	NEGATIVE	74	N	–	–	–	434	23790	Y	N
427	Female	25-29	2012-02-03	0	NEGATIVE	0mm	2012-04-19	0.08	NEGATIVE	76	Y	TDF	3TC	NVP	589	LDL	N	N
428	Female	30-34	2012-02-03	0	NEGATIVE	0mm	2012-04-12	0.1	NEGATIVE	69	Y	d4T	3TC	NVP	584	LDL	N	N
442	Female	25-29	2012-02-08	0.26	NEGATIVE	0mm	2012-04-24	0.65	POSITIVE	76	Y	TDF	3TC	NVP	628	LDL	N	N
443	Female	25-29	2012-02-08	0.07	NEGATIVE	0mm	2012-04-12	-0.01	NEGATIVE	64	Y	TDF	3TC	EFV	476	LDL	Y	N
444	Female	30-34	2012-02-09	0.21	NEGATIVE	0mm	2012-03-28	0.35	POSITIVE	49	N	–	–	–	453	43170	N	N
448	Female	25-29	2012-02-09	0.29	NEGATIVE	0mm	2012-04-11	8.65	POSITIVE	62	Y	TDF	?	EFV	837	<40	Y	N
451	Female	45-49	2012-02-10	0.2	NEGATIVE	0mm	2012-03-26	0.82	POSITIVE	46	Y	TDF	3TC	EFV	426	LDL	N	N
452	Female	30-34	2012-02-10	0.15	NEGATIVE	0mm	2012-03-30	1.16	POSITIVE	50	Y	AZT	3TC	?	720	.	Y	N
458	Female	25-29	2012-02-15	0.17	NEGATIVE	0mm	2012-04-16	0.54	POSITIVE	61	N	–	–	–	801	3359	N	N
466	Female	35-39	2012-02-20	0.16	NEGATIVE	0mm	2012-04-17	0.05	NEGATIVE	57	Y	?	?	NVP	458	LDL	N	N
476	Male	30-34	2012-02-22	0.07	NEGATIVE	0mm	2012-04-24	0	NEGATIVE	62	N	–	–	–	638	10828	N	N
477	Female	40-44	2012-02-22	0.02	NEGATIVE	0mm	2012-03-28	0.84	POSITIVE	36	Y	TDF	3TC	EFV	361	LDL	Y	N
485	Female	20-24	2012-02-27	0.22	NEGATIVE	0mm	2012-04-12	1.5	POSITIVE	45	N	–	–	–	380	38383	Y	N
491	Female	35-39	2012-02-28	0.01	NEGATIVE	0mm	2012-04-16	0.07	NEGATIVE	48	Y	TDF	3TC	RTV	392	LDL	N	Y
